# Supplementary material for: Serum Uric Acid Predicts All-Cause and Cardiovascular Mortality Independently of Hypertriglyceridemia in Cardiometabolic Patients without Established CV Disease: A Sub-Analysis of the URic acid Right for heArt Health (URRAH) Study
Source: Metabolites. 2023 Feb 7;13(2):244. doi: 10.3390/metabo13020244 (PMC9959524; doi:10.3390/metabo13020244)
Supplement: Supplementary file 1 [file metabolites-13-00244-s001.zip]

Archive with 1 entries (1 files):
- metabolites-2205686-supplementary.pdf
